# Supplementary material for: Populus trichocarpa encodes small, effector-like secreted proteins that are highly induced during mutualistic symbiosis
Source: Sci Rep. 2017 Mar 23;7:382. doi: 10.1038/s41598-017-00400-8 (PMC5428498; doi:10.1038/s41598-017-00400-8)
Supplement: Supplementary file 2 — Supplementary Table S2 [file 41598_2017_400_MOESM2_ESM.xls]

## Sheet: Feuil1
Supplementary Table S2. Populus trichocarpa SSPs found to be differentially expressed in root tips undergoing colonization by Laccaria bicolor classified according to confidence level. Confidence levels HC, MC and LC represent three computationally-predicted SSP sets: the high confidence set (“SSP_hc set”), the medium confidence set (“SSP_mc set”) and the low confidence set (“SSP_lc set”), respec…
Feature ID	Locus	Amino Acid Length	Pfam-recognized domains	GO Biological Process	GO Molecular Function	A. thaliana Homologue	Secretion Prediction	Secretion Confidence Group	2 Week NM Root Control Expresion (RPKM)	2 Week Mycorrhizal Root Expresion (RPKM)	4 Week NM Root Control Expresion (RPKM)	4 Week Mycorrhizal Root Expresion (RPKM)	12 Week NM Root Control Expresion (RPKM)	12 Week Mycorrhizal Root Expresion (RPKM)	PI	Cys%	Arg%	Lys%
CUFF.10038.6	Chr04:17982372-17987123	44					secreted	LC	0	0	0	0	2.20327	31.9825	9.27487	0.0222222	0.0666667	0.0444444
CUFF.10279.1	Chr04:20483170-20486498	90					secreted	LC	0	0	0	0	0.716788	21.4916	9.89278	0.032967	0.0549451	0.0769231
CUFF.10420.1	Chr04:21296329-21298944	125					secreted	MC	0	0	0	0	0.796637	91.3716	9.69026	0.0238095	0.047619	0.031746
CUFF.10421.1	Chr04:21300655-21305761	118	Glyco_hydro_17 superfamily	regulation of plant-type hypersensitive response; jasmonic acid mediated signaling pathway; carbohydrate metabolic process; protein targeting to membrane; salicylic acid mediated signaling pathway;	cation binding; glucan endo-1,3-beta-D-glucosidase activity;		secreted	MC	0	0	0	0	2.80271	24.7466	4.93181	0	0.0168067	0.0420168
CUFF.10700.1	Chr04:24016332-24021510	45					secreted	MC	0	0	0	0	0.861397	12.6256	5.4931	0	0.0217391	0
CUFF.11684.1	Chr05:9211490-9214619	84					secreted	MC	0	0	0	0	0.723767	25.2262	9.91248	0.0352941	0.0470588	0.0588235
CUFF.11844.1	Chr05:10550696-10551461	42		cellular macromolecule metabolic process; nucleic acid metabolic process; protein metabolic process;	cation binding; nucleotide binding; catalytic activity;		secreted	LC	0	0	0	0	0.0455829	10.2055	8.51031	0.0232558	0.0232558	0.0930233
CUFF.12119.3	Chr05:16897354-16902965	205		root development; response to cytokinin stimulus; methylation; homogalacturonan biosynthetic process; shoot development;	methyltransferase activity;		secreted	MC	0	0	0	0	2.27626	14.8408	6.51091	0.0194175	0.0728155	0.0339806
CUFF.12243.1	Chr05:19366734-19370056	89		defense response; lipid metabolic process;	hydrolase activity, acting on ester bonds; IgE binding;		secreted	HC	0	0	0	0	2.20814	22.3292	4.42883	0.0333333	0.0333333	0.0222222
CUFF.12454.1	Chr05:21851425-21858673	82					secreted	MC	0	0	0	0	0.0496535	17.0157	10.5929	0.0120482	0.0843373	0.0361446
CUFF.12569.3	Chr05:22773450-22777118	117					secreted	HC	0	0	0	0	1.04939	12.5633	7.7754	0.059322	0.0508475	0.0254237
CUFF.12886.5	Chr05:25203503-25205233	88					secreted	HC	0	0	0	0	0.169389	17.109	11.1471	0.0561798	0.0674157	0.0449438
CUFF.13129.2	Chr06:1525340-1529685	226	OTU superfamily	proteolysis;	cysteine-type peptidase activity;	AT3G22260.2	secreted	LC	0	0	0	0	1.71612	10.7853	7.68669	0.0132159	0.061674	0.0748899
CUFF.13249.2	Chr06:2667079-2668511	68					secreted	MC	0	0	0	0	1.3176	10.3521	8.22278	0.0289855	0.0289855	0
CUFF.14112.1	Chr06:10197992-10209144	91					secreted	HC	0	0	0	0	29.442	2.91869	8.50562	0.0108696	0.076087	0.0326087
CUFF.14188.9	Chr06:11025626-11030087	53					secreted	MC	0	0	23.7503	1.62723	0	0	9.08806	0.0185185	0.037037	0.0925926
CUFF.14845.1	Chr06:22603277-22621259	70	potato_inhibit superfamily	response to wounding; proteolysis;	serine-type endopeptidase inhibitor activity; peptidase activity;		secreted	LC	15.4209	163.882	0	0	0	0	4.31257	0.028169	0.056338	0.0140845
CUFF.14895.1	Chr06:22807955-22810385	95					secreted	MC	0	0	0	0	10.8237	57.9393	9.70247	0.0416667	0.0833333	0.0416667
CUFF.15513.1	Chr07:392416-394546	79					secreted	HC	0	0	0	0	4.08103	25.6907	7.19952	0.075	0	0.0375
CUFF.15744.3	Chr07:2398201-2401558	244			zinc ion binding; metal ion binding;		secreted	LC	0	0	0	0	2.29062	13.2712	6.5625	0.0285714	0.0408163	0.0163265
CUFF.15852.1	Chr07:3945324-3946600	82					secreted	HC	0	0	0	0	0.62107	13.8748	10.2428	0.0240964	0.060241	0.0481928
CUFF.16383.1	Chr07:12794666-12795753	113					secreted	LC	0	0	0	0	25.5538	272.408	11.7645	0.0175439	0.0964912	0.0614035
CUFF.16444.1	Chr07:13030719-13033859	131					secreted	HC	0	0	0	0	118.732	11.7338	9.58959	0.00757576	0.0151515	0.0909091
CUFF.1688.1	Chr01:19240170-19241229	54					secreted	HC	0	0	0	0	0.928897	31.6913	7.12604	0.0727273	0.109091	0
CUFF.16924.4	Chr08:626921-631670	86					secreted	HC	0	0	104.245	4.93621	0	0	7.86816	0.114943	0.0229885	0.045977
CUFF.16968.3	Chr08:1392823-1395200	239	p450 superfamily	cellular process; oxidation-reduction process;	oxidoreductase activity, acting on paired donors, with incorporation or reduction of molecular oxygen; electron carrier activity; monooxygenase activity; heme binding; iron ion binding;		secreted	MC	0	0	0	0	0.392166	57.7756	9.25127	0.025	0.0541667	0.0708333
CUFF.17015.2	Chr08:1175126-1176977	94		indoleacetic acid biosynthetic process; negative regulation of growth; defense response to bacterium;	oxidoreductase activity;		secreted	HC	0	0	0	0	0.392193	40.3273	5.66016	0.0210526	0.0105263	0.0421053
CUFF.17106.1	Chr08:2653836-2657248	101					secreted	MC	0	0	0	0	0.204611	16.3799	8.05754	0.0294118	0.0392157	0.0490196
CUFF.17216.1	Chr08:3341089-3344285	66					secreted	MC	0	0	0	0	3.70658	87.7624	4.32426	0.0298507	0.0298507	0.0298507
CUFF.17554.1	Chr08:5478836-5479948	43					secreted	HC	0	0	0	0	5.92516	45.9075	10.5069	0	0	0.0681818
CUFF.17791.1	Chr08:7149856-7150262	43					secreted	LC	0	0	0	0	1.13327	16.7556	8.82146	0.0454545	0.0454545	0.0454545
CUFF.17932.1	Chr08:8165549-8167383	88					secreted	MC	0	0	0	0	2.49116	14.8764	8.51929	0.0561798	0.0674157	0.0674157
CUFF.1796.4	Chr01:21075808-21077523	41					secreted	MC	0	0	0	0	1.75974	61.495	7.34329	0.0714286	0	0.0952381
CUFF.18022.1	Chr08:8791911-8794233	65					secreted	MC	0	0	0	0	0.444478	116.889	9.40411	0.0606061	0.0757576	0.030303
CUFF.18106.3	Chr08:9421254-9427043	47					secreted	HC	0	0	0	0	0.021885	69.754	10.3642	0.0208333	0.0416667	0.0833333
CUFF.18107.1	Chr08:9421254-9427043	53					secreted	MC	0	0	0	0	0.476899	30.474	4.72561	0.0925926	0	0.0555556
CUFF.18539.1	Chr08:7329727-7331137	95					secreted	LC	0	0	0	0	1.08933	11.2793	10.7474	0	0.0520833	0.0729167
CUFF.18643.2	Chr08:13768388-13776122	179		copper ion homeostasis; xylan biosynthetic process; cell adhesion; actin nucleation; regulation of chromosome organization; regulation of transcription, DNA-dependent; protein desumoylation; trichome morphogenesis; Golgi vesicle transport; hydrogen peroxide biosynthetic process; root hair cell differentiation; vegetative to reproductive phase transition of meristem; glucuronoxylan metabolic proce…	DNA binding; sequence-specific DNA binding transcription factor activity;		secreted	MC	0	0	0	0	0.593834	10.7939	9.13826	0.0444444	0.0666667	0.0611111
CUFF.18724.2	Chr08:14814911-14818157	80		toxin catabolic process; response to cyclopentenone; nitrate transport; amino acid transport; response to nitrate;			secreted	LC	0	0	0	0	5.91364	81.025	7.70282	0	0.0493827	0.0493827
CUFF.18776.1	Chr08:14728869-14731522	43					secreted	LC	0	0	0	0	4.92055	44.4504	10.2484	0.0227273	0.0681818	0.0454545
CUFF.19935.1	Chr09:9409302-9417188	172	G-alpha	response to glucose stimulus; response to mannitol stimulus; response to sucrose stimulus; response to fructose stimulus; regulation of root morphogenesis; response to abscisic acid stimulus; G-protein coupled receptor signaling pathway;	signal transducer activity; GTP binding;		secreted	LC	0	0	0	0	3.0913	20.7773	4.53958	0.017341	0.0520231	0.0578035
CUFF.19938.2	Chr09:9467220-9472791	70		histone lysine methylation;	histone-lysine N-methyltransferase activity; zinc ion binding;		secreted	HC	0	0	0	0	0.127856	11.2164	8.73125	0.028169	0.0704225	0
CUFF.20038.1	Chr09:10163682-10169325	27					secreted	MC	0	0	0	0	21.7515	407.247	10.3624	0	0.0357143	0.142857
CUFF.20300.1	Chr09:12290306-12291623	100					secreted	LC	0	0	0	0	1.10391	41.5714	10.1486	0.019802	0.019802	0.108911
CUFF.20980.1	Chr10:10050804-10053251	88		defense response to bacterium;			secreted	LC	0	0	0	0	13.0379	95.3283	4.26295	0	0.0224719	0
CUFF.21284.1	Chr10:12514688-12520763	97		proline transport;			secreted	MC	0	0	0	0	2.25842	45.9626	4.47212	0.0408163	0.0510204	0.0408163
CUFF.21515.2	Chr10:14397938-14401509	51					secreted	HC	0	0	0	0	0.0354318	49.8419	9.60599	0.0576923	0.0961538	0.0192308
CUFF.21535.1	Chr01:48110837-48112147	139					secreted	MC	0	0	0	0	17.1554	1.97235	8.65355	0.0285714	0.0357143	0.0642857
CUFF.21546.1	Chr10:14635694-14637509	95				AT1G68765.1	secreted	HC	0	0	0	0	0.745697	30.7166	10.5956	0.0208333	0.0520833	0.0729167
CUFF.21634.1	Chr10:15288429-15293597	45					secreted	LC	0	0	0	0	1.04606	23.3023	9.17319	0.0217391	0.0652174	0.0652174
CUFF.21759.1	Chr10:15934136-15936479	122					secreted	LC	0	0	0	0	0.119806	10.9064	6.78104	0.0162602	0.0406504	0.0487805
CUFF.22071.2	Chr10:18033273-18035468	114					secreted	MC	0	0	0	0	2.15092	16.9818	7.17538	0.0347826	0.026087	0
CUFF.22613.1	Chr10:21706385-21717909	216	cupin_like superfamily		oxidoreductase activity; nutrient reservoir activity; manganese ion binding;		secreted	HC	0	0	0	0	2.76668	20.3008	5.02981	0.0230415	0.0276498	0.0460829
CUFF.22740.1	Chr10:20982355-20993990	115		protein autophosphorylation; protein ubiquitination;	kinesin binding; ubiquitin-protein ligase activity; transmembrane receptor protein serine/threonine kinase binding;		secreted	MC	0	0	0	0	4.82932	79.1866	5.8772	0.0172414	0.0517241	0.0603448
CUFF.22807.1	Chr11:236244-236957	41					secreted	MC	0	0	0	0	1.15517	12.3057	12.0531	0	0.0952381	0.0238095
CUFF.22922.1	Chr11:2105384-2108339	152	Pectinesterase superfamily	cell wall modification; fruit ripening; negative regulation of catalytic activity; pectin catabolic process;	pectinesterase activity; aspartyl esterase activity; enzyme inhibitor activity;		secreted	LC	0	0	0	0	1.89058	48.6287	8.65729	0.0130719	0.0196078	0.0718954
CUFF.22931.1	Chr11:2226691-2228424	212	plant_peroxidase_like superfamily	response to oxidative stress; oxidation-reduction process; nitrate transport; regulation of anion channel activity; cellular response to iron ion starvation; developmental growth; iron ion transport; response to nitrate; lateral root development; root hair cell differentiation;	metal ion binding; peroxidase activity; heme binding;		secreted	HC	0	0	0	0	65.501	9.43958	8.12382	0.028169	0.0469484	0.0516432
CUFF.22954.1	Chr11:2330562-2336924	98		activation of MAPKK activity;	ATP binding; MAP kinase kinase kinase activity;		secreted	MC	0	0	0	0	0.568979	11.2978	4.71672	0.020202	0.0505051	0.030303
CUFF.22989.1	Chr11:3507268-3509514	58					secreted	MC	0	0	0	0	10.1958	1.35795	4.74638	0.0508475	0.0338983	0
CUFF.24090.1	Chr12:571402-573341	83		hydrogen peroxide catabolic process; oxidation-reduction process;	metal ion binding; heme binding; peroxidase activity;		secreted	LC	0	0	0	0	1.46623	37.2548	10.3227	0.0119048	0.0595238	0.0833333
CUFF.24109.1	Chr12:652595-656283	34					secreted	LC	0	0	0	0	2.742	23.9828	3.92757	0.0285714	0	0.0285714
CUFF.2412.1	Chr01:28469672-28472057	114	PP2Cc superfamily	protein dephosphorylation; abscisic acid mediated signaling pathway;	metal ion binding; protein serine/threonine phosphatase activity;		secreted	LC	0	0	0	0	3.60509	159.254	4.8438	0.0347826	0.0521739	0.0608696
CUFF.24302.4	Chr12:3776342-3779708	62	Annexin superfamily		calcium ion binding; calcium-dependent phospholipid binding;		secreted	LC	0	0	0	0	14.0454	110.58	9.88017	0	0.0634921	0.0793651
CUFF.24567.1	Chr09:6447638-6461507	70					secreted	HC	0	0	0	0	7.71986	88.0378	7.36017	0.0140845	0.0140845	0.028169
CUFF.24568.1	Chr09:6447638-6461507	69					secreted	HC	0	0	0	0	1.19702	26.5511	8.54343	0.0142857	0.0142857	0.0428571
CUFF.2473.1	Chr01:29168603-29173149	71					secreted	HC	0	0	0	0	2.35963	29.7207	4.48101	0.0833333	0.0416667	0.0277778
CUFF.24893.1	Chr12:12917866-12920846	65					secreted	LC	0	0	0	0	0.552111	44.6575	11.0659	0.0151515	0.0909091	0.0909091
CUFF.25581.1	Chr13:2537406-2542754	247			binding;		secreted	MC	0	0	0	0	1.12085	24.4682	6.6652	0.0201613	0.0403226	0.0443548
CUFF.25880.1	Chr13:5562189-5567816	66					secreted	MC	0	0	0	0	5.76055	37.0486	9.66035	0.0597015	0.0298507	0.0597015
CUFF.2617.4	Chr01:30485115-30487186	111					secreted	MC	0	0	0	0	2.77229	39.2029	9.61929	0.0357143	0.0535714	0.0892857
CUFF.26530.1	Chr13:15584141-15586068	111					secreted	HC	0	0	0	0	0.919259	20.8258	6.95845	0.00892857	0.0535714	0.0803571
CUFF.26634.1	Chr14:727230-728645	54					secreted	HC	0	0	0	0	0.530045	14.0614	8.2262	0.0363636	0.0363636	0
CUFF.26681.1	Chr13:12792725-12794579	133	GRAS superfamily	regulation of transcription, DNA-dependent;			secreted	LC	0	0	0	0	5.21997	47.2928	6.66611	0.0298507	0.0447761	0.0895522
CUFF.26723.1	Chr14:1659995-1663432	119				ATMG01250.1	secreted	LC	0	0	0	0	0.808714	13.6148	7.44989	0.0333333	0.0333333	0.0416667
CUFF.26977.13	Chr13:16169892-16172597	44					secreted	MC	0	0	0	0	64.1542	479.604	5.54694	0.0222222	0.0444444	0
CUFF.27026.1	Chr14:4311425-4314436	82					secreted	MC	0	0	0	0	0.842127	10.18	11.7527	0.0361446	0.13253	0.0722892
CUFF.27110.1	Chr14:5453974-5455346	94	Auxin_inducible superfamily	systemic acquired resistance, salicylic acid mediated signaling pathway; response to auxin stimulus; positive regulation of leaf senescence;			secreted	LC	0	0	0	0	2.7793	18.9644	7.6272	0.0210526	0.0526316	0.0631579
CUFF.27501.5	Chr14:8189331-8192680	74			metal ion binding; zinc ion binding; transferase activity;		secreted	LC	20.96	0.559426	0	0	0	0	9.6329	0	0.04	0.12
CUFF.27547.2	Chr14:8528092-8534111	80		response to chitin;	serine-type endopeptidase inhibitor activity;		secreted	HC	6.99403	102.313	0	0	0	0	4.85394	0.123457	0.0246914	0.0617284
CUFF.27584.1	Chr14:8742522-8744018	154	lysozyme_like superfamily	nitrate transport; chitin catabolic process; cell wall macromolecule catabolic process; carbohydrate metabolic process; respiratory burst involved in defense response; response to chitin; response to nitrate; defense response to fungus; amino acid transport;	chitinase activity;		secreted	MC	0	0	0	0	0.357847	31.0979	8.4575	0.0322581	0.0387097	0.0516129
CUFF.27647.1	Chr14:9409065-9434320	171					secreted	HC	0	0	0	0	1.41181	16.2065	10.8811	0.0348837	0.0639535	0.0872093
CUFF.28449.1	Chr15:421568-424031	116	Auxin_inducible superfamily	response to auxin stimulus; calcium ion transport;			secreted	LC	0	0	0	0	2.05402	30.0544	6.67369	0.025641	0.025641	0.0512821
CUFF.28656.1	Chr15:1268750-1280578	70					secreted	HC	0	0	0	0	6.51788	43.5499	9.39162	0.0422535	0.0704225	0.056338
CUFF.28673.2	Chr15:37946-45370	181	GH64-TLP-SF superfamily	response to other organism;			secreted	HC	0	0	0	0	4.8161	50.1357	7.00641	0.0384615	0.0384615	0.021978
CUFF.29065.1	Chr15:9225991-9230278	66		protein glycosylation;	galactosylxylosylprotein 3-beta-galactosyltransferase activity; carbohydrate binding;		secreted	MC	0	0	0	0	0.802654	10.5666	7.84739	0.0746269	0.0447761	0.0597015
CUFF.29498.1	Chr15:10874490-10876384	115					secreted	MC	0	0	0	0	17.8505	273.482	10.4862	0.0344828	0.0689655	0.0862069
CUFF.29599.1	Chr15:11369561-11376977	109		histone acetylation;	histone acetyltransferase activity;		secreted	LC	0	0	0	0	5.98168	55.2583	8.33466	0.0363636	0.0363636	0.0909091
CUFF.29744.1	Chr15:14790662-14793204	122					secreted	HC	0	0	0	0	18.726	126.036	10.2827	0.0406504	0.0406504	0.0650407
CUFF.29851.1	Chr16:210517-211725	115					secreted	MC	0	0	0	0	0.637564	10.2267	12.7326	0	0.0689655	0.0344828
CUFF.29852.1	Chr16:211761-212769	90					secreted	MC	0	0	0	0	2.80912	158.752	12.2996	0	0.032967	0.0549451
CUFF.29946.1	Chr16:1048750-1050857	72		response to chitin;		AT2G32210.1	secreted	HC	0	0	0	0	36.2057	753.278	4.19278	0.109589	0.0136986	0.0273973
CUFF.30052.1	Chr16:2139102-2140010	138					secreted	HC	0.159323	4.14298	0.0703646	17.8703	0.145381	11.6686	10.6667	0.00719424	0.057554	0.0503597
CUFF.3036.1	Chr01:35446334-35452498	32					secreted	MC	0	0	0	0	1.45053	16.4649	7.54346	0	0.030303	0
CUFF.30385.2	Chr16:5585043-5587378	46					secreted	HC	0	0	0	0	21.549	3.13897	8.22208	0.106383	0.0638298	0.0212766
CUFF.30874.1	Chr16:12861015-12863833	117	PMR5N superfamily	xylan biosynthetic process; glucuronoxylan metabolic process;			secreted	HC	21.1101	281.268	0	0	0	0	9.26462	0.0338983	0.0508475	0.0762712
CUFF.30913.1	Chr16:13268752-13274477	55					secreted	HC	0	0	0	0	12.8085	1.86392	8.96181	0.0535714	0.0714286	0.0178571
CUFF.30933.2	Chr16:13636704-13638299	151		oxidation-reduction process; response to oxidative stress;	heme binding; metal ion binding; peroxidase activity;		secreted	MC	0	0	0	0	0.732777	61.6885	10.5688	0.0197368	0.0592105	0.0789474
CUFF.31175.1	Chr17:1495631-1497775	246			zinc ion binding;		secreted	LC	0	0	0	0	1.00727	34.209	10.4358	0.00404858	0.0566802	0.0728745
CUFF.3184.1	Chr01:36352341-36356086	78					secreted	HC	0	0	171.673	3.14424	0	0	8.5077	0.0632911	0.0759494	0.0379747
CUFF.32119.1	Chr17:14980751-14983402	58	GRAS superfamily	regulation of transcription, DNA-dependent;	sequence-specific DNA binding transcription factor activity;		secreted	LC	0	0	0	0	9.64481	93.9476	10.6161	0.0169492	0.0508475	0.0847458
CUFF.32130.1	Chr17:15029316-15029994	79					secreted	HC	36.1694	2.45892	0	0	0	0	7.69251	0.0875	0.05	0.075
CUFF.32309.1	Chr18:1072554-1080808	41					secreted	LC	0	0	0	0	1.8675	30.632	10.4905	0	0.0952381	0.142857
CUFF.32382.1	Chr18:1518647-1520174	74					secreted	MC	0	0	0	0	0.0193609	10.1416	8.07079	0.04	0	0.0533333
CUFF.32738.1	Chr18:6926102-6928294	180	DDE_Tnp_1_6 superfamily	proline transport;			secreted	LC	0	0	0	0	0.327925	33.7014	6.93303	0.0331492	0.0552486	0.0497238
CUFF.33128.1	Chr18:12914156-12915780	81	DPBB_1 superfamily				secreted	MC	0	0	0	0	3.25008	59.4795	9.48556	0.0609756	0.097561	0.0487805
CUFF.33144.2	Chr18:13043732-13051068	111					secreted	MC	0	0	0	0	3.46119	35.8915	11.4166	0.0357143	0.0714286	0.0714286
CUFF.33352.1	Chr18:15122576-15123060	41					secreted	HC	0	0	0	0	0.182131	12.6948	3.55009	0.047619	0	0
CUFF.33378.1	Chr18:12361521-12363025	116	XET_C superfamily	cell wall modification; primary root development; cellular glucan metabolic process;	hydrolase activity, hydrolyzing O-glycosyl compounds; xyloglucan:xyloglucosyl transferase activity; xyloglucan endotransglucosylase activity;		secreted	HC	0	0	0	0	3.26073	20.0718	8.89104	0.034188	0.0598291	0.0598291
CUFF.33709.1	Chr19:2476700-2480760	61					secreted	LC	0	0	0	0	1.38281	10.6438	9.46777	0.0322581	0.0645161	0.112903
CUFF.34037.2	Chr19:9070110-9071423	85					secreted	LC	0	0	0	0	1.68908	94.9061	10.0623	0.0813953	0.0930233	0.0930233
CUFF.3426.1	Chr01:40317592-40318584	70					secreted	LC	0	0	0	0	0.21443	43.723	5.87997	0.0140845	0.0704225	0.112676
CUFF.34488.1	Chr19:14789758-14795528	78					secreted	MC	0	0	0	0	0.79104	15.4505	7.28743	0.0506329	0.0506329	0.0379747
CUFF.34488.2	Chr19:14789758-14795528	78					secreted	MC	0	0	0	0	0.65982	18.5018	7.28743	0.0506329	0.0506329	0.0379747
CUFF.34682.1	scaffold_131:63164-64071	40					secreted	LC	0	0	0	0	0.582348	50.2768	11.2492	0.0243902	0.0243902	0.097561
CUFF.34985.1	scaffold_2029:4166-4575	64					secreted	LC	0	0	0	0	0.873853	11.0104	11.1287	0	0.153846	0.0153846
CUFF.35079.1	scaffold_24:611315-612588	201					secreted	LC	0	0	0	0	11.7136	1.36607	11.8162	0.0247525	0.128713	0.0247525
CUFF.35104.1	scaffold_25:81201-82238	74		defense response to fungus; killing of cells of other organism;		AT5G63660.1	secreted	HC	14.6387	261.226	0	0	0	0	9.29987	0.106667	0.106667	0.0533333
CUFF.35225.2	scaffold_29:322991-332816	53					secreted	MC	0	0	0	0	0.0999048	14.4579	12.6855	0	0.0925926	0.037037
CUFF.35245.1	scaffold_316:11557-12291	90					secreted	HC	0	0	0	0	11.9156	1.73218	10.1489	0.010989	0.10989	0.021978
CUFF.35476.1	scaffold_49:99599-100508	60					secreted	LC	0	0	0	0	17.1137	2.5694	4.1606	0	0.0163934	0.0819672
CUFF.3605.6	Chr01:42880825-42889941	69					secreted	LC	0	0	0	0	3.62598	24.9139	8.96795	0.0571429	0.0285714	0.114286
CUFF.3798.1	Chr01:47088970-47089866	38					secreted	LC	0	0	0	0	3.73437	21.398	10.4668	0	0.128205	0.102564
CUFF.3826.1	Chr01:47432492-47434136	83					secreted	MC	0	0	0	0	1.83233	22.8078	9.02168	0.0595238	0.0952381	0.0357143
CUFF.4249.1	Chr02:1278672-1280453	68					secreted	MC	0	0	0	0	0.146588	18.6544	4.45671	0.0434783	0.0144928	0.0869565
CUFF.4250.1	Chr02:1269420-1275695	53					secreted	MC	0	0	0	0	0.273402	19.4468	5.71313	0	0.0185185	0.0740741
CUFF.442.1	Chr01:4773857-4776023	92		protein phosphorylation; oxidation-reduction process;	ATP binding; 2-alkenal reductase [NAD(P)] activity; protein serine/threonine kinase activity;		secreted	HC	0	0	0	0	0.0889489	17.8959	4.3993	0.0430108	0.0215054	0.0215054
CUFF.4477.1	Chr02:2971284-2978068	240	DUF4033 superfamily	secondary shoot formation;			secreted	MC	0	0	0	0	17.7365	1.76501	10.1349	0.0373444	0.0746888	0.0829876
CUFF.4569.1	Chr02:3764514-3765801	65					secreted	LC	0	0	0	0	3.1147	23.7342	4.21732	0.0151515	0.0151515	0.030303
CUFF.4579.1	Chr02:3788862-3792954	48			DNA binding; chromatin binding;		secreted	MC	0	0	0	0	1.63744	57.2136	4.53217	0.0408163	0.0612245	0.0204082
CUFF.4580.2	Chr02:3788862-3792954	63					secreted	HC	0	0	0	0	1.47806	39.7459	4.8094	0.03125	0.03125	0.03125
CUFF.4636.1	Chr01:6089463-6092055	57					secreted	LC	0	0	0	0	1.0275	11.503	5.03734	0.0344828	0.0689655	0.0689655
CUFF.4703.2	Chr01:6197680-6199537	87					secreted	HC	0	0	0	0	5.59971	70.0118	10.1048	0	0.0340909	0.102273
CUFF.4996.1	Chr02:6692229-6700964	70					secreted	HC	0	0	0	0	7.77321	90.6328	8.11917	0.084507	0.0704225	0.0140845
CUFF.53.1	Chr01:513252-514175	58					secreted	MC	0	0	0	0	0.142355	11.1246	4.40531	0	0.0677966	0.0338983
CUFF.5421.1	Chr02:9848746-9853297	91					secreted	MC	0	0	0	0	0.347951	14.1256	7.97578	0.0869565	0.0652174	0.0108696
CUFF.5646.1	Chr02:11710023-11711335	58					secreted	HC	0	0	0	0	1.27118	10.5445	5.55869	0.0508475	0.0169492	0.0677966
CUFF.5944.2	Chr02:14334618-14337864	109			hydrolase activity;		secreted	HC	0	0	0	0	6.79802	104.413	9.86661	0.0363636	0.0545455	0.0727273
CUFF.63.1	Chr01:560696-562209	127		lipid transport;	lipid binding;		secreted	HC	1.98997	38.8537	0	0	0	0	7.87115	0.078125	0.03125	0.0703125
CUFF.639.1	Chr01:6966916-6967916	59					secreted	MC	0	0	0	0	0.868131	16.9781	4.15208	0.0333333	0.0166667	0.05
CUFF.6448.7	Chr02:23407986-23415499	143	Peptidase_C97 superfamily				secreted	MC	0	0	0	0	25.6091	459.476	4.3194	0.00694444	0.0138889	0.0208333
CUFF.7116.1	Chr03:7776419-7781925	142		epidermal cell fate specification; regulation of transcription, DNA-dependent; negative regulation of trichoblast fate specification;	sequence-specific DNA binding; sequence-specific DNA binding transcription factor activity;		secreted	MC	0	0	28.0486	0.752057	0	0	4.44889	0.034965	0.013986	0.048951
CUFF.7133.1	Chr03:4085928-4092863	55					secreted	MC	0	0	0	0	1.58754	21.1537	6.04617	0.0178571	0	0.0357143
CUFF.725.1	Chr01:7604646-7606123	181	Dirigent superfamily	brassinosteroid biosynthetic process; defense response; acetyl-CoA metabolic process; regulation of catalytic activity; sterol biosynthetic process;	guiding stereospecific synthesis activity;		secreted	MC	0	0	0	0	87.7812	11.6209	6.9404	0.010989	0.0384615	0.0494505
CUFF.7355.1	Chr03:9928369-9929742	61					secreted	HC	0	0	0	0	0.0438159	10.1807	7.38644	0.0645161	0.016129	0.016129
CUFF.7359.1	Chr03:9943562-9956081	227			phosphoric ester hydrolase activity;		secreted	LC	0	0	0	0	2.24095	22.4671	4.21232	0.0438596	0.0438596	0.0394737
CUFF.7360.1	Chr03:9981964-9984203	146		response to jasmonic acid stimulus; lipid metabolic process; response to salicylic acid stimulus; induced systemic resistance, ethylene mediated signaling pathway; defense response to fungus;	lipase activity; arylesterase activity;		secreted	MC	0	0	0	0	2.01169	30.4324	8.27736	0.047619	0.0408163	0.0748299
CUFF.7360.2	Chr03:9981964-9984203	112		response to jasmonic acid stimulus; lipid metabolic process; response to salicylic acid stimulus; induced systemic resistance, ethylene mediated signaling pathway; defense response to fungus;	lipase activity; arylesterase activity;		secreted	HC	0	0	0	0	2.13586	21.7988	7.49838	0.0176991	0.0353982	0.0176991
CUFF.7960.1	Chr03:15388890-15390456	183	Dirigent superfamily				secreted	HC	0	0	0	0	7.50742	102.035	7.10831	0.0217391	0.0271739	0.048913
CUFF.8220.1	Chr03:16640569-16645426	80					secreted	HC	0	0	0	0	5.97076	35.2604	5.51019	0.0617284	0.0123457	0.0493827
CUFF.8732.3	Chr04:130671-135803	103					secreted	LC	0	0	0	0	8.20057	55.3375	8.89137	0.0288462	0.0576923	0.0480769
CUFF.9161.1	Chr04:4422546-4426197	206					secreted	LC	0	0	0	0	0.513123	19.2571	4.22143	0.0531401	0.0289855	0.00966184
CUFF.985.1	Chr01:9549852-9552308	114	AAI_LTSS superfamily	lipid transport;	protein serine/threonine kinase activity;		secreted	HC	0	0	0	0	2.60137	104.142	4.80193	0.0695652	0.0173913	0.0347826
CUFF.9914.1	Chr04:16399187-16402803	163	NIR_SIR superfamily	nitrate assimilation; response to nitrate; electron transport chain;	metal ion binding; ferredoxin-nitrite reductase activity; heme binding; 4 iron, 4 sulfur cluster binding;		secreted	LC	0	0	0	0	1.61258	61.5757	8.04173	0.0426829	0.0670732	0.054878
Potri.001G000400.3	Chr01:8391-12209	56	DUF3317 superfamily				secreted	LC	0	0	0	0	1.99016	27.0518	9.21815	0.0350877	0.0701754	0.0350877
Potri.001G000900.5	Chr01:82793-86896	229		Golgi organization; Golgi vesicle transport; calcium ion transport; cell morphogenesis; cell growth; vacuole organization; response to salt stress;			secreted	HC	0	0	0	0	1.46201	14.6098	5.85947	0.0173913	0.0304348	0.0347826
Potri.001G001100.1	Chr01:92975-94808	234	Pollen_allerg_1/DPBB_1 superfamily	plant-type cell wall organization;			secreted	MC	0	0	0	0	11.0383	0.805119	8.77956	0.0382979	0.0340426	0.0297872
Potri.001G042100.1	Chr01:3065365-3066368	154					secreted	HC	0	0	0	0	0.818092	13.4598	7.95222	0.0258065	0.0516129	0.0387097
Potri.001G061700.1	Chr01:4773957-4775930	200		embryonic pattern specification; microtubule cytoskeleton organization; seed maturation; floral organ abscission; cytokinesis by cell plate formation; defense response to bacterium; protein autophosphorylation; pollen maturation; Golgi organization; microsporogenesis; brassinosteroid mediated signaling pathway; vegetative to reproductive phase transition of meristem; regulation of cell differenti…	nucleotide binding; transmembrane receptor protein serine/threonine kinase activity; oxidoreductase activity; identical protein binding; receptor serine/threonine kinase binding;		secreted	HC	0.282188	13.7871	0	0	1.38574	145.036	8.65141	0.0199005	0.039801	0.0298507
Potri.001G106400.1	Chr01:8452903-8454121	194	Tub_2 superfamily	cellular metabolic process;		AT1G63410.1	secreted	LC	0	0	0	0	5.58603	37.8622	9.50182	0.0410256	0.0564103	0.0871795
Potri.001G119000.1	Chr01:9550125-9552194	149	AAI_LTSS superfamily	lipid transport;			secreted	HC	0	0	0	0	44.0469	568.941	6.97607	0.0533333	0.02	0.0266667
Potri.001G119000.2	Chr01:9550125-9552194	148	AAI_LTSS superfamily	lipid transport;		AT1G62790.1	secreted	HC	0	0	0	0	26.2999	703.888	6.97607	0.0536913	0.0201342	0.0268456
Potri.001G119000.3	Chr01:9550135-9552119	141	AAI_LTSS superfamily	lipid transport;			secreted	MC	0	0	0	0	89.3615	1934.83	6.97672	0.056338	0.0211268	0.028169
Potri.001G119000.4	Chr01:9551224-9552119	123	AAI_LTSS superfamily	lipid transport;			secreted	HC	0	0	0	0	1.3737	42.5946	7.9565	0.0645161	0.016129	0.0403226
Potri.001G121800.1	Chr01:9871510-9872201	128	AAI_LTSS superfamily	lipid transport;	lipid binding;	AT1G12100.1	secreted	HC	35.9385	347.091	0	0	18.9089	0.221266	7.85369	0.0775194	0.0155039	0.0465116
Potri.001G121900.1	Chr01:9875510-9876717	140	AAI_LTSS superfamily	lipid transport;	lipid binding;		secreted	HC	16.6186	175.582	0	0	20.198	0.121198	8.90803	0.070922	0.0141844	0.0780142
Potri.001G125100.1	Chr01:10158553-10159368	114					secreted	MC	0	0	0	0	0.612445	74.9103	10.9579	0.026087	0.0782609	0.0608696
Potri.001G158400.1	Chr01:13185148-13185916	132	AAI_LTSS superfamily	lipid transport;		AT4G12500.1	secreted	HC	0	0	0	0	322.757	0.669192	8.6716	0.0676692	0.0075188	0.0827068
Potri.001G163400.1	Chr01:13670464-13671595	161	DUF581 superfamily			AT1G53885.1	secreted	LC	0	0	0	0	0.981824	34.7702	9.54041	0.0493827	0.0925926	0.0802469
Potri.001G172000.1	Chr01:14579649-14580053	94					secreted	MC	0	0	0	0	1.13982	23.2583	8.46615	0.0315789	0.0210526	0.0947368
Potri.001G174000.1	Chr01:14745511-14747258	104					secreted	MC	0	0	0	0	6.05631	40.7238	8.84747	0.0571429	0.0380952	0.0571429
Potri.001G198800.1	Chr01:19240538-19240907	102					secreted	HC	0	0	0	0	1.40467	19.6916	4.493	0.0873786	0.0970874	0
Potri.001G214600.1	Chr01:21723543-21724261	177	Dirigent superfamily				secreted	HC	0	0	0	0	0.0496417	11.2191	9.07444	0.011236	0.0449438	0.0224719
Potri.001G239700.1	Chr01:25092217-25093579	70					secreted	HC	0	0	0	0	57.3765	4.88077	6.74162	0.0704225	0.0140845	0.028169
Potri.001G306900.1	Chr01:30975687-30979201	214	Alginate_lyase2 superfamily				secreted	HC	2.09614	28.4471	0	0	0	0	8.62354	0	0.055814	0.0372093
Potri.001G350600.1	Chr01:35731577-35732904	191	GASA superfamily	response to gibberellin stimulus;	protein binding;		secreted	MC	0	0	0	0	22.5472	3.36344	10.1832	0.0677083	0.0520833	0.09375
Potri.001G400100.1	Chr01:42186605-42187952	66			copper ion binding;		secreted	MC	0	0	0	0	16.0011	1.80857	4.51199	0.149254	0	0.0746269
Potri.001G400200.1	Chr01:42186746-42187813	66					secreted	LC	0	0	0	0	44.0281	5.8751	10.0781	0.0149254	0.0746269	0.104478
Potri.001G449900.1	Chr01:48406040-48406602	101		response to hormone stimulus; response to wounding; cellular process;			secreted	LC	0	0	0	0	18.8835	571.731	4.84155	0.0294118	0.0588235	0.0686275
Potri.001G471500.2	Chr01:50288593-50290354	171		pollen tube reception; pollen tube guidance; synergid death; double fertilization forming a zygote and endosperm;			secreted	LC	0	0	0	0	1.95559	52.453	6.95108	0.0523256	0.0174419	0.0465116
Potri.002G000600.1	Chr02:52554-53290	143	Auxin_inducible superfamily	response to auxin stimulus;		AT1G43040.1	secreted	LC	0	0	0	0	3.45386	28.4712	6.57299	0.0416667	0.0347222	0.0347222
Potri.002G022700.1	Chr02:1368371-1369242	101	GASA superfamily				secreted	HC	0	0	0	0	15.9816	1.6943	8.83689	0.117647	0.0784314	0.0490196
Potri.002G046500.1	Chr02:2971505-2974351	226	DUF4033 superfamily	secondary shoot formation;			secreted	LC	0	0	57.0887	2.16516	0	0	10.1422	0.0440529	0.0748899	0.0881057
Potri.002G068100.1	Chr02:4626830-4627544	67					secreted	HC	0	0	0	0	71.8417	5.70615	8.32307	0.0588235	0.0588235	0.0294118
Potri.002G088800.1	Chr02:6314285-6315075	81					secreted	MC	0	0	0	0	12.4335	64.7176	9.32283	0.0609756	0.0609756	0.0365854
Potri.002G102500.2	Chr02:7403112-7405385	236	Esterase_lipase superfamily	response to jasmonic acid stimulus; oxidation-reduction process; pyridoxal phosphate biosynthetic process; ethylene biosynthetic process; response to fungus; pyridoxine biosynthetic process; response to wounding; jasmonic acid biosynthetic process; proline transport;	pyridoxamine-phosphate oxidase activity; hydrolase activity; FMN binding;		secreted	LC	0	0	0	0	0.881758	12.3093	6.50514	0.0253165	0.021097	0.0759494
Potri.002G102500.4	Chr02:7403112-7404026	180	Esterase_lipase superfamily	response to jasmonic acid stimulus; ethylene biosynthetic process; response to fungus; response to wounding; jasmonic acid biosynthetic process; proline transport;	oxidoreductase activity, acting on the CH-NH2 group of donors; hydrolase activity;		secreted	MC	0	0	0	0	0.925722	11.8849	5.02895	0.038674	0.0276243	0.0662983
Potri.002G108600.1	Chr02:8004917-8007360	239	HP superfamily				secreted	LC	0	0	0	0	1.29828	33.2659	6.94846	0.025	0.0625	0.0583333
Potri.002G112400.1	Chr02:8389807-8390841	100					secreted	HC	0	0	0	0	1.59709	21.2037	8.79395	0.0792079	0.0891089	0
Potri.002G112900.1	Chr02:8419981-8421566	134				AT4G37810.1	secreted	HC	0	0	0	0	0.244751	34.9179	10.4184	0.0518519	0.0962963	0.0666667
Potri.002G116200.1	Chr02:8713926-8715144	114					secreted	LC	0	0	0	0	72.022	9.48433	6.91797	0.0347826	0.0869565	0.026087
Potri.002G116300.1	Chr02:8718994-8719963	74		cell proliferation;	growth factor activity;		secreted	HC	0	0	0	0	29.5808	347.815	4.64748	0.04	0.0533333	0.04
Potri.002G122200.1	Chr02:9134253-9134540	95					secreted	HC	0	0	0	0	0.282287	145.482	11.8104	0.0208333	0.0833333	0.0416667
Potri.002G131800.1	Chr02:9853432-9854194	72					secreted	MC	0	0	0	0	1.39837	14.0822	8.38561	0.0821918	0.0273973	0.0273973
Potri.002G148400.1	Chr02:11014549-11016672	219	DUF1499 superfamily			AT3G60810.1	secreted	LC	0	0	0	0	2.90595	54.1499	8.91986	0.0227273	0.0681818	0.0772727
Potri.002G150600.1	Chr02:11346486-11347737	221			copper ion binding; electron carrier activity;		secreted	MC	0	0	0	0	14.6265	261.562	4.99456	0.0135135	0.0225225	0.0135135
Potri.002G155300.1	Chr02:11709037-11709826	183				AT2G45760.1	secreted	LC	0	0	0	0	2.44404	293.232	9.79961	0.0163043	0.0597826	0.0706522
Potri.002G161900.1	Chr02:12221909-12222757	165		response to jasmonic acid stimulus; response to water deprivation; response to wounding; response to brassinosteroid stimulus; hyperosmotic salinity response; response to auxin stimulus; response to chitin; cellular cation homeostasis; abscisic acid mediated signaling pathway; divalent metal ion transport; response to ethylene stimulus;	zinc ion binding; metal ion binding; ligase activity;	AT3G61460.1	secreted	HC	0	0	0	0	2.73664	21.613	4.42755	0.0662651	0.0542169	0.0301205
Potri.002G176400.1	Chr02:13574609-13575679	113	Auxin_inducible superfamily	response to auxin stimulus; calcium ion transport;			secreted	LC	0	0	0	0	29.082	4.92654	8.16553	0.0263158	0.0350877	0.0877193
Potri.002G223100.2	Chr02:21016840-21018237	164					secreted	LC	0.38275	18.1415	0	0	0	0	3.7183	0	0	0.0909091
Potri.002G226300.1	Chr02:21548048-21548636	74					secreted	HC	0	0	0	0	3.05134	324.768	12.5124	0.0133333	0.106667	0.04
Potri.002G231900.4	Chr02:22425973-22427926	219	Pirin_C/cupin_like superfamily	response to abscisic acid stimulus; oxidation-reduction process;	quercetin 2,3-dioxygenase activity; calmodulin binding;		secreted	LC	0	0	0	0	23.171	893.815	5.8741	0	0.0318182	0.05
Potri.002G241500.1	Chr02:23400033-23400930	130	Cupredoxin superfamily		copper ion binding; electron carrier activity;		secreted	HC	22.8956	354.036	0	0	0	0	7.28668	0.0305344	0.0152672	0.0687023
Potri.002G257600.1	Chr02:24635307-24636453	107					secreted	MC	0	0	0	0	11.2664	1.49394	5.0743	0.0277778	0.0555556	0.037037
Potri.003G061000.1	Chr03:8852791-8853381	67					secreted	HC	6.21414	84.552	0	0	0.18268	16.3626	7.60562	0.117647	0.0294118	0.0147059
Potri.003G061100.1	Chr03:8862631-8863225	74					secreted	HC	22.3657	469.299	0	0	5.32176	1195.21	6.97511	0.106667	0.0266667	0.0133333
Potri.003G061200.1	Chr03:8870937-8871497	75					secreted	HC	15.9697	341.31	0	0	1.55747	584.242	7.63937	0.105263	0.0394737	0.0131579
Potri.003G072200.1	Chr03:10101114-10102012	199	Tub_2 superfamily	cellular metabolic process;		AT3G14260.1	secreted	LC	0	0	0	0	69.9602	7.51797	8.46358	0.035	0.035	0.095
Potri.003G084300.1	Chr03:11184454-11185141	117					secreted	MC	0	0	0	0	0.590122	12.8034	10.2063	0.0338983	0.0762712	0.0338983
Potri.003G111400.1	Chr03:13483298-13484056	137	AAI_LTSS superfamily	lipid transport;	lipid binding;		secreted	HC	70.1571	1127.76	86.0105	9.0623	53.0776	1.1678	9.09452	0.0724638	0	0.101449
Potri.003G134600.1	Chr03:15389034-15389852	183	Dirigent superfamily				secreted	HC	0	0	0	0	60.0267	763.097	7.10831	0.0217391	0.0271739	0.048913
Potri.003G134800.1	Chr03:15402221-15403014	198	Dirigent superfamily				secreted	LC	0	0	0	0	0.0433486	790.064	8.44874	0.0150754	0.0351759	0.0502513
Potri.003G154000.1	Chr03:16736095-16736826	106					secreted	HC	0	0	0	0	1.04124	17.0091	7.33854	0.0841121	0.046729	0.00934579
Potri.003G171800.1	Chr03:18171737-18172447	96			unfolded protein binding; heat shock protein binding;	AT5G43260.1	secreted	HC	0	0	0	0	15.4293	146.545	8.80784	0.0824742	0.0721649	0.0206186
Potri.003G186400.3	Chr03:19247278-19249740	94					secreted	HC	0	0	0	0	13.3209	154.188	9.79291	0.0315789	0.0526316	0.0631579
Potri.003G214400.1	Chr03:21195792-21196292	117					secreted	HC	0	0	0	0	1.34838	16.5966	4.3613	0.059322	0.0338983	0.0169492
Potri.004G061300.1	Chr04:5007988-5008843	105				AT1G29290.1	secreted	HC	0	0	0	0	0.58855	16.1605	10.9308	0	0.0471698	0.0471698
Potri.004G068800.1	Chr04:5713082-5713587	63					secreted	HC	0	0	0	0	299.535	35.548	8.5077	0.078125	0.078125	0
Potri.004G069000.1	Chr04:5724790-5725448	67					secreted	HC	0	0	0	0	94.9181	16.2521	7.94571	0.0588235	0.0441176	0.0147059
Potri.004G096000.1	Chr04:8252603-8253488	93		lipid transport;			secreted	HC	0	0	0	0	12.8301	0.633899	8.98194	0.0851064	0.0106383	0.0957447
Potri.004G113000.1	Chr04:10245617-10246019	121					secreted	MC	0	0	0	0	0.726189	13.9166	11.4691	0.00819672	0.0737705	0.0819672
Potri.004G136500.1	Chr04:15714835-15715724	249	BURP superfamily	response to stimulus;			secreted	LC	15.8395	134.329	0	0	0	0	7.5802	0.024	0.02	0.096
Potri.004G169000.1	Chr04:18793865-18794380	108					secreted	HC	0	0	0	0	9.60442	141.777	6.49505	0.0458716	0.0183486	0.0366972
Potri.004G169000.2	Chr04:18793865-18794380	86					secreted	MC	0	0	0	0	3.7035	129.991	6.61844	0.0344828	0.0229885	0.045977
Potri.004G202300.1	Chr04:21300964-21302377	81					secreted	HC	0	0	0	0	4.86781	93.1936	8.10956	0.0731707	0.0609756	0.0243902
Potri.004G202600.1	Chr04:21313662-21313980	81					secreted	LC	0	0	0	0	4.96428	205.605	10.2281	0.0243902	0.0365854	0.134146
Potri.004G236100.1	Chr04:24175675-24177641	193					secreted	LC	0	0	0	0	11.1876	168.868	10.2302	0	0.0154639	0.0927835
Potri.004G236100.2	Chr04:24175536-24177408	181					secreted	LC	0	0	0	0	16.4145	170.296	10.3062	0	0.0164835	0.0989011
Potri.005G004800.1	Chr05:285422-285868	96					secreted	HC	69.4337	3.28821	0	0	0	0	9.68551	0.0206186	0.0515464	0.0515464
Potri.005G025800.1	Chr05:1895792-1896612	120	RALF superfamily	cell-cell signaling;	signal transducer activity;		secreted	HC	0	0	0	0	126.592	1749.09	9.08186	0.0495868	0.0991736	0.0247934
Potri.005G076900.1	Chr05:5645188-5646261	171	PLAT superfamily				secreted	HC	0	0	0	0	39.1952	6.61439	4.69738	0.0290698	0.0348837	0.0290698
Potri.005G078200.1	Chr05:5760938-5761898	157	Pollen_Ole_e_I superfamily	Golgi organization; calcium ion transport; cell wall biogenesis; cysteine biosynthetic process; response to salt stress;			secreted	HC	0	0	0	0	105.566	16.243	7.70261	0.0506329	0.0696203	0.056962
Potri.005G100700.1	Chr05:7700281-7701115	196					secreted	HC	0	0	0	0	5.92241	39.1396	9.7661	0	0.0152284	0.0507614
Potri.005G122000.1	Chr05:9487603-9488423	69					secreted	LC	0	0	0	0	0.287279	23.5958	8.04312	0.0428571	0.0714286	0.0571429
Potri.005G123600.1	Chr05:9627896-9628117	73					secreted	HC	0	0	0	0	52.0876	359.209	4.73389	0.0405405	0.0540541	0
Potri.005G127900.3	Chr05:10101205-10102977	227			zinc ion binding; metal ion binding;		secreted	MC	0	0	0	0	14.1044	198.607	6.72667	0.0307018	0.0394737	0.0219298
Potri.005G167900.1	Chr05:17796988-17798271	159	Pollen_Ole_e_I superfamily	Golgi organization; calcium ion transport; cell wall biogenesis; cysteine biosynthetic process; response to salt stress;			secreted	HC	0	0	0	0	23.5294	139.239	6.98569	0.05	0.08125	0.04375
Potri.005G203800.1	Chr05:21867437-21868573	94					secreted	MC	0	0	0	0	11.1406	538.831	10.4384	0.0421053	0.0631579	0.126316
Potri.005G250300.2	Chr05:25306717-25310507	244	Peptidase_M14_like superfamily	proteolysis;	metallocarboxypeptidase activity; zinc ion binding;		secreted	MC	0	0	0.340644	12.5397	0	0	7.61246	0.0163265	0.0693878	0.0612245
Potri.006G009500.1	Chr06:617221-617866	117				AT1G12064.1	secreted	HC	0	0	0	0	0.115621	65.4483	8.39155	0.127119	0.0338983	0.0932203
Potri.006G014500.1	Chr06:992255-993101	113	CY superfamily		cysteine-type endopeptidase inhibitor activity;	AT5G47550.1	secreted	HC	0	0	0	0	6.60423	40.6712	9.81387	0	0.0263158	0.0964912
Potri.006G018900.4	Chr06:1257781-1258721	165		metal ion transport;	metal ion binding;		secreted	LC	0	0	46.0957	1.3539	0	0	8.20136	0.0481928	0.0180723	0.0843373
Potri.006G021600.1	Chr06:1517748-1519113	72		response to chitin;			secreted	HC	0	0	0	0	9.07486	4482.05	6.05151	0.109589	0.0136986	0.0410959
Potri.006G021600.2	Chr06:1517748-1519113	58		response to chitin;			secreted	MC	0	0	0	0	2.63405	69.2971	8.95198	0	0.0169492	0.0508475
Potri.006G027000.3	Chr06:1820899-1822454	200	Esterase_lipase superfamily		calcium ion binding;		secreted	MC	0	0	0	0	10.9985	0.644267	6.35272	0.0199005	0.039801	0.0746269
Potri.006G038300.1	Chr06:2683141-2684094	89					secreted	MC	0	0	0	0	0.375329	11.4589	9.86586	0	0.0111111	0.0333333
Potri.006G056200.1	Chr06:4097356-4098116	61					secreted	MC	0	0	0	0	0.275456	13.1878	4.42638	0.016129	0	0.0322581
Potri.006G056500.5	Chr06:4112957-4115866	171		response to stress;	zinc ion binding; metal ion binding; DNA binding;		secreted	LC	0	0	0	0	1.83789	20.6253	8.35792	0.0639535	0.0523256	0.0755814
Potri.006G056500.8	Chr06:4113006-4115866	171		response to stress;	zinc ion binding; metal ion binding; DNA binding;		secreted	LC	0	0	0	0	2.0578	22.8888	8.35792	0.0639535	0.0523256	0.0755814
Potri.006G061600.2	Chr06:4516395-4520742	210	PRKCSH superfamily	response to endoplasmic reticulum stress; ER-associated protein catabolic process; protein folding; response to salt stress; cellulose biosynthetic process; response to heat; Golgi vesicle transport; response to high light intensity; response to hydrogen peroxide;			secreted	MC	0	0	157.86	0.0209867	0	0	5.02241	0.0236967	0.042654	0.07109
Potri.006G061600.3	Chr06:4516395-4520742	210	PRKCSH superfamily	response to endoplasmic reticulum stress; ER-associated protein catabolic process; protein folding; response to salt stress; cellulose biosynthetic process; response to heat; Golgi vesicle transport; response to high light intensity; response to hydrogen peroxide;			secreted	MC	0	0	0.161758	25.5804	0	0	5.02241	0.0236967	0.042654	0.07109
Potri.006G065500.1	Chr06:4818606-4820102	198	AAI_LTSS superfamily	lipid transport;			secreted	HC	9.95583	129.147	0	0	0	0	8.68709	0.0603015	0	0.080402
Potri.006G073400.1	Chr06:5475144-5476110	67					secreted	MC	0	0	0	0	2.98512	35.4217	8.20569	0.117647	0.0882353	0.0735294
Potri.006G081400.2	Chr06:6144772-6149563	235	PP2Cc superfamily	negative regulation of defense response; systemic acquired resistance; metabolic process;	transferase activity, transferring acyl groups other than amino-acyl groups; metal ion binding; protein serine/threonine phosphatase activity;		secreted	LC	0	0	0	0	17.095	159.363	6.95578	0.0127119	0.0466102	0.0847458
Potri.006G094300.1	Chr06:7194694-7196542	178	PAR1 superfamily	transition metal ion transport;			secreted	HC	0	0	0	0	4.24277	66.8551	4.2699	0.0558659	0.027933	0.0335196
Potri.006G155000.1	Chr06:13937548-13938917	152					secreted	HC	0	0	0	0	21.2718	145.652	4.0904	0.0392157	0.0261438	0.00653595
Potri.006G212000.1	Chr06:22603321-22604667	80	potato_inhibit superfamily	response to wounding;	serine-type endopeptidase inhibitor activity;		secreted	MC	0.46839	23.9176	0	0	0	0	4.48112	0.037037	0.0493827	0.0123457
Potri.006G212200.1	Chr06:22618830-22619398	70	potato_inhibit superfamily	response to wounding; proteolysis;	serine-type endopeptidase inhibitor activity; peptidase activity;		secreted	LC	8.18721	138.148	0	0	0	0	4.9239	0.028169	0.084507	0.0140845
Potri.006G233500.1	Chr06:24320602-24327718	166	DUF866 superfamily			AT4G32930.2	secreted	LC	66.2699	5.10102	0	0	0	0	4.5189	0.0419162	0.0239521	0.0778443
Potri.006G233500.2	Chr06:24320602-24327689	151	DUF866 superfamily				secreted	MC	0.248534	49.0956	0	0	0	0	6.48528	0.0460526	0.0394737	0.0657895
Potri.007G005400.1	Chr07:393055-394095	80					secreted	HC	0	0	0	0	28.4106	178.577	7.646	0	0	0.0493827
Potri.007G006800.1	Chr07:463936-465057	84	PSK superfamily	cell differentiation; organ morphogenesis; cell proliferation;	growth factor activity;	AT3G49780.1	secreted	HC	0	0	0	0	21.3345	146.104	5.58923	0.0352941	0.0352941	0.0588235
Potri.007G041400.1	Chr07:3402090-3402467	91					secreted	HC	0	0	0	0	43.6022	1.23204	7.02585	0.0434783	0.0326087	0.0543478
Potri.007G041500.1	Chr07:3412336-3412617	93				AT2G23440.1	secreted	HC	0	0	0	0	34.4111	3.7921	9.4957	0.0425532	0.0425532	0.0638298
Potri.007G089600.1	Chr07:11601878-11602489	158	Pollen_Ole_e_I superfamily	Golgi organization; calcium ion transport; cell wall biogenesis; cysteine biosynthetic process; response to salt stress;			secreted	HC	0	0	0	0	13.9148	1.77523	5.7816	0.0503145	0.0691824	0.0503145
Potri.007G103500.1	Chr07:12794758-12795420	79					secreted	MC	0	0	0	0	80.7412	657.35	11.0686	0.0125	0.0375	0.075
Potri.007G146400.1	Chr07:15527860-15530027	227		regulation of developmental growth; regulation of cell proliferation; response to auxin stimulus; response to brassinosteroid stimulus; positive regulation of organ growth;			secreted	LC	0	0	0	0	11.004	94.0697	9.49004	0.0307018	0.0570175	0.0350877
Potri.008G019400.2	Chr08:1031595-1034837	150	Longin superfamily	vesicle-mediated transport; RNA-dependent DNA replication; protein targeting to vacuole; vacuole organization;	RNA binding; RNA-directed DNA polymerase activity;		secreted	MC	0	0	0	0	4.57206	28.555	4.57607	0.0331126	0.0397351	0.0463576
Potri.008G045500.1	Chr08:2654101-2656886	194					secreted	LC	0	0	0	0	1.37738	110.038	10.5223	0.0102564	0.0564103	0.0974359
Potri.008G061600.1	Chr08:3708545-3709332	79					secreted	HC	0	0	0	0	0.465705	10.9579	8.8594	0.075	0.0375	0.0875
Potri.008G072000.1	Chr08:4444543-4445382	179	Pollen_Ole_e_I superfamily	root hair elongation;			secreted	HC	0	0	0	0	21.196	2.63132	7.77422	0.0388889	0.0166667	0.0666667
Potri.008G082000.1	Chr08:5169503-5169679	58					secreted	LC	0	0	0	0	2.66422	196.954	8.83662	0.0338983	0.0677966	0.0169492
Potri.008G086700.2	Chr08:5439515-5444673	227	RNase_T2 superfamily	jasmonic acid mediated signaling pathway; response to salt stress; anthocyanin biosynthetic process; response to wounding; proline transport; aging; cellular response to phosphate starvation;	RNA binding; ribonuclease T2 activity;		secreted	HC	0	0	0	0	1.4781	21.2828	6.0842	0.0526316	0.0131579	0.0614035
Potri.008G087700.3	Chr08:5478949-5479883	70					secreted	LC	0	0	0	0	4.06298	74.4193	4.60651	0	0.056338	0.028169
Potri.008G097000.1	Chr08:6061060-6063709	113					secreted	LC	6.65314	73.5498	0	0	0	0	9.6634	0	0.0263158	0.0350877
Potri.008G179400.1	Chr08:12239688-12240788	75					secreted	MC	0	0	0	0	28.5891	831.662	9.14755	0.0131579	0.0394737	0.0657895
Potri.008G179400.2	Chr08:12239688-12240788	75					secreted	MC	0	0	0	0	9.23689	239.61	9.14755	0.0131579	0.0394737	0.0657895
Potri.008G179400.3	Chr08:12239734-12240788	75					secreted	MC	0	0	0	0	5.20727	144.131	9.14755	0.0131579	0.0394737	0.0657895
Potri.008G198200.2	Chr08:13865397-13867854	173	SpoU_methylase superfamily	RNA methylation; RNA processing; protein import into peroxisome matrix; fatty acid beta-oxidation;	RNA methyltransferase activity; RNA binding;		secreted	MC	0	0	1.99728	44.0907	0	0	7.28989	0.0344828	0.045977	0.045977
Potri.009G028300.1	Chr09:3907364-3907928	70	potato_inhibit superfamily	response to wounding; proteolysis;	serine-type endopeptidase inhibitor activity; peptidase activity;		secreted	MC	0	0	0	0	142.922	2344.22	4.05489	0.0422535	0.0422535	0.0422535
Potri.009G063000.1	Chr09:6447644-6448129	70					secreted	HC	0	0	0	0	12.0624	148.752	7.36017	0.0140845	0.0140845	0.028169
Potri.009G063200.1	Chr09:6460994-6461507	69					secreted	HC	0	0	0	0	4.16981	150.113	8.54343	0.0142857	0.0142857	0.0428571
Potri.009G078200.1	Chr09:7517263-7520372	241	GATase				secreted	LC	0	0	0	0	2.06706	72.6331	6.85319	0.0330579	0.0495868	0.0826446
Potri.009G106000.1	Chr09:9241790-9242805	170			copper ion binding; electron carrier activity;	AT2G15780.1	secreted	HC	0	0	0	0	0.594692	19.8261	9.77344	0.0233918	0.0526316	0.0467836
Potri.009G111800.1	Chr09:9541528-9542244	76					secreted	HC	3.31367	59.2243	0	0	0	0	8.62751	0.0779221	0.025974	0.0909091
Potri.009G111900.1	Chr09:9548201-9548979	90					secreted	HC	6.29795	102.634	0	0	0	0	8.88496	0.0659341	0.032967	0.0879121
Potri.009G112500.1	Chr09:9594032-9594787	109		lipid transport;			secreted	HC	0	0	104.759	4.4389	42.0622	0.0978437	8.58476	0.0727273	0.00909091	0.0909091
Potri.009G117500.2	Chr09:9913475-9915382	177	AANH_like superfamily	response to desiccation; galactolipid biosynthetic process; cellular response to phosphate starvation; cellular response to water deprivation; response to molecule of fungal origin;			secreted	LC	0	0	0	0	7.18381	56.1246	5.89103	0.0224719	0.0730337	0.0449438
Potri.009G168700.1	Chr09:12821591-12824604	186					secreted	MC	0	0	0	0	3.85184	44.8526	8.72084	0.026738	0.0427807	0.0588235
Potri.010G075100.1	Chr10:10156103-10156751	97					secreted	HC	0	0	0	0	2.23946	42.2071	8.76741	0.0204082	0.0408163	0.0306122
Potri.010G075800.1	Chr10:10202875-10203469	71	potato_inhibit superfamily	response to wounding; proteolysis;	serine-type endopeptidase inhibitor activity; peptidase activity;		secreted	LC	0	0	0	0	0.347011	96.1988	7.25485	0.0277778	0.0555556	0.0555556
Potri.010G085300.1	Chr10:11053725-11054825	166		lipid transport;	lipid binding;		secreted	HC	42.9344	0.979342	0	0	0	0	7.96045	0.0479042	0.00598802	0.0299401
Potri.010G118500.1	Chr10:13597346-13598283	116					secreted	MC	0	0	0	0	6.13588	32.6945	5.66571	0.025641	0.034188	0.042735
Potri.010G120300.1	Chr10:13713325-13714173	72					secreted	HC	0	0	0	0	1.0312	27.0582	6.29932	0.0547945	0.0273973	0.0547945
Potri.010G148300.1	Chr10:15753436-15754704	82				AT5G49525.1	secreted	HC	0	0	0	0	7.38153	82.2717	4.26675	0.0361446	0.060241	0
Potri.010G182200.1	Chr10:18003504-18004587	119	WI12 superfamily	response to fungus; response to stress; aging;			secreted	MC	0	0	0	0	13.0321	493.07	6.50418	0.0166667	0.0416667	0.0333333
Potri.010G220800.1	Chr10:20586436-20591491	126					secreted	LC	0	0	0	0	1.89107	11.0656	9.90712	0.0393701	0.0866142	0.102362
Potri.010G228100.1	Chr10:21083225-21083674	149	Stig1 superfamily				secreted	HC	0	0	0	0	0.310708	10.2815	9.08945	0.106667	0.06	0.0933333
Potri.010G231000.1	Chr10:21275124-21276147	117		cell wall macromolecule catabolic process;		AT3G52790.1	secreted	HC	0	0	0	0	19.415	3.16457	4.17466	0.0423729	0.0338983	0.0338983
Potri.010G251000.1	Chr10:22323470-22324029	69					secreted	MC	0	0	0	0	51.5613	2313.83	9.15268	0.0857143	0.0714286	0.0714286
Potri.011G044800.1	Chr11:3796759-3797326	60					secreted	LC	0	0	0	0	38.0178	246.529	11.9123	0.0491803	0.0983607	0.0491803
Potri.011G053600.1	Chr11:4652081-4653992	249	Pollen_Ole_e_I superfamily		structural constituent of cell wall;	AT2G33790.1	secreted	HC	0	0	0	0	10.1777	0.973974	9.79981	0.028	0.02	0.076
Potri.011G096800.1	Chr11:11792683-11793221	73					secreted	HC	10.8575	117.929	0	0	0	0	8.57547	0.0135135	0.108108	0.027027
Potri.011G108100.1	Chr11:13158771-13159739	109					secreted	MC	0	0	0	0	2.6428	31.8741	8.20499	0.0727273	0.00909091	0.0818182
Potri.011G110100.1	Chr11:13491916-13493896	72	potato_inhibit superfamily	response to wounding; metabolic process;	serine-type endopeptidase inhibitor activity;		secreted	LC	1.23655	30.0571	0	0	0	0	8.21306	0.0273973	0.0684932	0.0821918
Potri.011G110400.1	Chr11:13529051-13530031	84	potato_inhibit superfamily	response to wounding; metabolic process;	serine-type endopeptidase inhibitor activity;		secreted	LC	1.15029	35.6514	0	0	0	0	9.19978	0.0235294	0.0588235	0.0941176
Potri.011G111400.8	Chr11:13618174-13619367	112	UBCc superfamily	postreplication repair; ubiquitin-dependent protein catabolic process; root epidermal cell differentiation; response to iron ion; protein ubiquitination; response to cadmium ion;	ubiquitin-protein ligase activity; ATP binding; protein binding;		secreted	MC	0	0	270.229	10.7929	0	0	8.05573	0.0265487	0.0353982	0.0619469
Potri.011G138500.1	Chr11:16116526-16117314	149		regulation of plant-type hypersensitive response; response to water deprivation; jasmonic acid mediated signaling pathway; heat acclimation; response to wounding; hyperosmotic salinity response; response to auxin stimulus; response to chitin; protein targeting to membrane; salicylic acid mediated signaling pathway; response to cyclopentenone; abscisic acid mediated signaling pathway; response to …	zinc ion binding; metal ion binding;	AT3G28210.1	secreted	LC	0	0	0	0	0.161151	63.8414	8.77511	0.113333	0.0466667	0.146667
Potri.011G163200.1	Chr11:18061141-18061994	215	cupin_like superfamily	oxidation-reduction process;	superoxide dismutase activity; nutrient reservoir activity; manganese ion binding;		secreted	HC	0	0	0	0	0.158432	41.9407	5.12215	0.00925926	0.0231481	0.0277778
Potri.012G007100.1	Chr12:594072-594753	79					secreted	LC	0	0	0	0	0.213885	232.202	11.0595	0.0625	0.1	0.0375
Potri.012G014800.1	Chr12:1452997-1453858	71					secreted	MC	0	0	0	0	3.6556	57.523	11.7446	0.0138889	0.0972222	0
Potri.012G023400.1	Chr12:2060104-2061094	135	Auxin_inducible superfamily	calcium ion transport;			secreted	MC	0	0	0	0	34.3086	578.348	7.02656	0.0220588	0.0220588	0.0514706
Potri.012G031900.1	Chr12:2848995-2849548	83					secreted	LC	0	0	0	0	37.2704	5.69997	9.10056	0.0119048	0.0952381	0.047619
Potri.012G054300.1	Chr12:5504366-5505126	93		lipid transport;			secreted	HC	0	0	0	0	137.774	20.0724	9.09228	0.106383	0.0212766	0.106383
Potri.012G059500.1	Chr12:6223505-6224500	166				AT1G49000.1	secreted	LC	0	0	0	0	9.33906	47.3005	10.6061	0.0239521	0.0658683	0.0898204
Potri.013G011700.1	Chr13:748665-749582	203	GUB_WAK_bind superfamily	phosphorylation;	polysaccharide binding; kinase activity;		secreted	HC	375.775	4.90263	0	0	0	0	7.14932	0.0588235	0.0490196	0.0343137
Potri.013G031900.1	Chr13:2118402-2119450	74					secreted	HC	0	0	0	0	54.1279	5.56339	8.31725	0.0533333	0.04	0.0133333
Potri.013G033500.1	Chr13:2223579-2223884	70					secreted	MC	0	0	0	0	2.06252	68.4871	8.48997	0.0704225	0.126761	0.056338
Potri.013G043600.1	Chr13:3076451-3077220	116					secreted	HC	0	0	0	0	1.26508	48.097	8.69456	0.034188	0.0512821	0.025641
Potri.013G051900.1	Chr13:3821828-3822630	215	cupin_like superfamily	response to salt stress;	oxidoreductase activity; nutrient reservoir activity; manganese ion binding;		secreted	HC	0	0	0	0	5.06658	50.041	9.37303	0.00925926	0.0277778	0.0555556
Potri.013G052000.1	Chr13:3826572-3827536	225	cupin_like superfamily	response to salt stress; oxidation-reduction process;	oxalate oxidase activity; nutrient reservoir activity; manganese ion binding;		secreted	HC	0	0	0	0	3.90123	36.1905	8.68356	0.00884956	0.0265487	0.0530973
Potri.013G052100.1	Chr13:3840437-3841401	225	cupin_like superfamily	response to salt stress; oxidation-reduction process;	oxalate oxidase activity; nutrient reservoir activity; manganese ion binding;		secreted	HC	0	0	0	0	3.70064	39.2382	8.21936	0.00884956	0.0265487	0.0486726
Potri.013G063000.1	Chr13:4791806-4792684	228	cupin_like superfamily	response to salt stress; oxidation-reduction process;	oxalate oxidase activity; nutrient reservoir activity; manganese ion binding;		secreted	HC	0	0	0	0	1.28797	23.5887	6.50995	0.00873362	0.0174672	0.0524017
Potri.013G063100.1	Chr13:4800183-4801026	228	cupin_like superfamily	response to salt stress; oxidation-reduction process;	oxalate oxidase activity; nutrient reservoir activity; manganese ion binding;		secreted	HC	0	0	0	0	1.04677	18.7507	6.51	0.00873362	0.0218341	0.0480349
Potri.013G063200.1	Chr13:4821456-4822299	228	cupin_like superfamily	response to salt stress; oxidation-reduction process;	oxalate oxidase activity; nutrient reservoir activity; manganese ion binding;		secreted	HC	0	0	0	0	1.18824	20.8962	6.50995	0.00873362	0.0174672	0.0524017
Potri.013G063300.1	Chr13:4825796-4829887	229	cupin_like superfamily	response to salt stress; oxidation-reduction process;	oxalate oxidase activity; nutrient reservoir activity; manganese ion binding;		secreted	HC	0	0	0	0	1.05415	18.7359	7.577	0.00869565	0.0173913	0.0521739
Potri.013G063400.1	Chr13:4849930-4850505	191	cupin_like superfamily	response to salt stress; oxidation-reduction process;	oxalate oxidase activity; superoxide dismutase activity; nutrient reservoir activity; manganese ion binding;		secreted	MC	0	0	0	0	1.65985	30.4208	8.5054	0.00520833	0.0208333	0.0520833
Potri.013G063500.1	Chr13:4853963-4854806	228	cupin_like superfamily	response to salt stress; oxidation-reduction process;	oxalate oxidase activity; nutrient reservoir activity; manganese ion binding;		secreted	HC	0	0	0	0	1.32272	24.6517	6.50995	0.00873362	0.0174672	0.0524017
Potri.013G063600.1	Chr13:4858413-4859256	228	cupin_like superfamily	response to salt stress; oxidation-reduction process;	oxalate oxidase activity; nutrient reservoir activity; manganese ion binding;		secreted	HC	0	0	0	0	1.32272	24.6517	6.50995	0.00873362	0.0174672	0.0524017
Potri.013G063700.1	Chr13:4874397-4875240	228	cupin_like superfamily	response to salt stress; oxidation-reduction process;	oxalate oxidase activity; nutrient reservoir activity; manganese ion binding;		secreted	HC	0	0	0	0	1.18824	20.8962	6.50995	0.00873362	0.0174672	0.0524017
Potri.013G063800.1	Chr13:4878696-4879539	228	cupin_like superfamily	response to salt stress; oxidation-reduction process;	oxalate oxidase activity; nutrient reservoir activity; manganese ion binding;		secreted	HC	0	0	0	0	1.18824	20.8962	6.50995	0.00873362	0.0174672	0.0524017
Potri.013G063900.1	Chr13:4882943-4883986	228	cupin_like superfamily	response to salt stress; oxidation-reduction process;	oxalate oxidase activity; nutrient reservoir activity; manganese ion binding;		secreted	HC	0	0	0	0	2.5885	42.906	6.50995	0.00873362	0.0174672	0.0524017
Potri.013G064000.1	Chr13:4890535-4891578	228	cupin_like superfamily	response to salt stress; oxidation-reduction process;	oxalate oxidase activity; nutrient reservoir activity; manganese ion binding;		secreted	HC	0	0	0	0	2.70088	45.1779	6.50995	0.00873362	0.0174672	0.0524017
Potri.013G064100.1	Chr13:4915735-4916582	228	cupin_like superfamily	response to salt stress; oxidation-reduction process;	oxalate oxidase activity; nutrient reservoir activity; manganese ion binding;		secreted	HC	0	0	0	0	0.87628	15.2551	6.09264	0.00873362	0.0174672	0.0480349
Potri.013G070900.1	Chr13:5919721-5922989	196					secreted	LC	0	0	0	0	0.68975	30.5416	10.0922	0	0.0101523	0.0812183
Potri.013G070900.3	Chr13:5920936-5922881	192					secreted	LC	0	0	0	0	5.12934	96.1864	10.0922	0	0.0103627	0.0829016
Potri.013G083500.1	Chr13:7751052-7751997	117				AT5G05300.1	secreted	HC	0	0	0	0	7.62182	158.144	9.16849	0.00847458	0.0254237	0.0677966
Potri.013G131900.1	Chr13:14304400-14306166	70					secreted	LC	0	0	0	0	3.67716	78.2579	10.7855	0	0.0422535	0.084507
Potri.013G152300.1	Chr13:15584379-15585828	111					secreted	HC	0	0	0	0	2.92979	82.6189	6.95845	0.00892857	0.0535714	0.0803571
Potri.014G035900.1	Chr14:2942692-2943510	67					secreted	MC	0	0	0	0	0.79023	18.8871	11.6197	0.0441176	0.147059	0.0147059
Potri.014G049600.1	Chr14:3976460-3977486	192	Cupredoxin superfamily	electron transport chain;	copper ion binding; electron carrier activity;	AT3G60280.1	secreted	HC	11.8058	253.878	0	0	0	0	4.83488	0.015544	0	0.0310881
Potri.014G078700.1	Chr14:6324936-6325891	184					secreted	MC	0	0	0	0	2.48421	15.6693	9.64391	0.0162162	0.0540541	0.0594595
Potri.014G087600.1	Chr14:6911921-6915409	246		root hair elongation; nitrate transport; negative regulation of defense response; innate immune response; response to osmotic stress; salicylic acid mediated signaling pathway; response to nitrate; response to cadmium ion; salicylic acid biosynthetic process;			secreted	MC	0	0	0	0	16.8904	243.398	6.30605	0.0890688	0.0364372	0.0323887
Potri.014G095000.1	Chr14:7394389-7394631	80					secreted	MC	1.02055	280.86	43.2692	2197.8	37.5996	1077.52	7.50842	0.0123457	0.0864198	0.0617284
Potri.014G095100.1	Chr14:7401652-7402300	79					secreted	LC	2.76934	59.3562	0	0	0	0	8.2263	0.025	0.0875	0.05
Potri.014G109000.1	Chr14:8536531-8537134	81					secreted	HC	3.07979	53.33	0	0	3.57594	23.7379	4.02711	0.121951	0.0121951	0.0365854
Potri.014G121900.1	Chr14:9429644-9434300	229	DUF3675/RING superfamily		zinc ion binding;	AT1G02610.1	secreted	HC	0	0	0	0	3.57616	58.1327	4.52973	0.0608696	0.0608696	0.0217391
Potri.014G121900.6	Chr14:9432775-9434313	151	RING superfamily		zinc ion binding;		secreted	MC	0	0	0	0	13.4777	170.475	4.72024	0.0986842	0.0657895	0.0263158
Potri.014G140200.1	Chr14:10679750-10684814	226	OTU superfamily		cysteine-type peptidase activity;	AT3G02070.1	secreted	LC	0	0	0	0	20.1956	143.121	9.11564	0.0220264	0.0572687	0.0837004
Potri.014G149900.1	Chr14:11496745-11497691	103		lipid transport;		AT5G48490.1	secreted	HC	0	0	0	0	45.7384	0.872954	8.33103	0.0865385	0	0.0769231
Potri.014G156600.1	Chr14:12213368-12214398	74					secreted	HC	0	0	0	0	0.619002	36.8043	12.5203	0	0.106667	0.0666667
Potri.015G000900.1	Chr15:42652-45307	147					secreted	LC	0	0	0	0	9.60293	71.8968	8.15431	0.0608108	0.0810811	0.0405405
Potri.015G039200.1	Chr15:3592986-3594214	248	GH64-TLP-SF superfamily	regulation of meristem growth; anaphase; cytokinesis by cell plate formation; cell proliferation; microtubule cytoskeleton organization; response to other organism;			secreted	HC	0	0	0	0	35.1216	5.49499	8.62078	0.064257	0.0481928	0.0401606
Potri.015G116800.1	Chr15:13218892-13219366	67		response to karrikin; defense response;			secreted	HC	0	0	0	0	10.6301	63.9797	5.59821	0.0882353	0.0735294	0.0294118
Potri.015G128500.1	Chr15:14034481-14035255	208	PMEI_like superfamily	negative regulation of catalytic activity;	pectinesterase activity; enzyme inhibitor activity;		secreted	HC	0	0	0	0	20.2885	1.51356	9.23492	0.0287081	0.0287081	0.0717703
Potri.015G128700.1	Chr15:14042637-14043724	199	PMEI_like superfamily	Golgi organization; water transport; response to cadmium ion; hyperosmotic response; glycolysis; negative regulation of catalytic activity; response to salt stress; response to temperature stimulus;	pectinesterase inhibitor activity; pectinesterase activity;	AT5G62350.1	secreted	HC	21.5788	1.65037	0	0	1.36103	313.895	9.97622	0.025	0.03	0.1
Potri.015G132900.2	Chr15:14315736-14317446	192	PLAT superfamily				secreted	MC	0	0	0	0	13.7421	0.297514	6.72047	0.0414508	0.0207254	0.0259067
Potri.015G141300.1	Chr15:14845355-14846276	173	PEBP superfamily	response to sucrose stimulus; negative regulation of flower development; regulation of timing of transition from vegetative to reproductive phase; protein targeting to vacuole; negative regulation of cell aging; vegetative to reproductive phase transition of meristem; inflorescence development;	phosphatidylethanolamine binding;	AT5G62040.1	secreted	LC	52.6487	0.1914	0	0	0.244923	3.80576	9.32571	0.00574713	0.0977011	0.0229885
Potri.016G013000.1	Chr16:718558-720180	144					secreted	LC	5.98415	220.103	0	0	99.696	15.798	3.49541	0	0	0.0551724
Potri.016G019100.1	Chr16:1048900-1049584	70					secreted	LC	0	0	0	0	63.7556	890.774	10.6229	0.0140845	0.056338	0.112676
Potri.016G019200.1	Chr16:1049455-1050609	137					secreted	LC	0	0	0	0	5.91513	129.871	7.90635	0.0652174	0.0507246	0.0217391
Potri.016G019700.1	Chr16:1072240-1076457	230	OTU superfamily	proteolysis;	cysteine-type peptidase activity;		secreted	LC	0	0	0	0	5.64193	68.6713	7.68407	0.012987	0.0692641	0.0649351
Potri.016G019700.3	Chr16:1072240-1076457	230	OTU superfamily	proteolysis;	cysteine-type peptidase activity;		secreted	LC	0	0	0	0	7.41166	51.0463	7.68407	0.012987	0.0692641	0.0649351
Potri.016G060700.1	Chr16:4244062-4244742	193	Dirigent superfamily				secreted	LC	0	0	0	0	179.61	22.4088	10.345	0	0.0463918	0.056701
Potri.016G078800.1	Chr16:6008364-6008670	70	potato_inhibit superfamily	response to wounding; proteolysis;	serine-type endopeptidase inhibitor activity; peptidase activity;		secreted	LC	1.42951	176.219	0	0	0	0	6.4873	0.028169	0.084507	0.0140845
Potri.016G078900.1	Chr16:6015408-6015714	70	potato_inhibit superfamily	response to wounding; defense response to fungus; proline transport;	serine-type endopeptidase inhibitor activity;	AT2G38870.1	secreted	LC	13.2676	729.056	0	0	0	0	6.45825	0.028169	0.0704225	0.028169
Potri.016G079000.1	Chr16:6037236-6037713	70	potato_inhibit superfamily	response to wounding;	serine-type endopeptidase inhibitor activity;		secreted	LC	3.45562	222.153	0	0	0	0	6.45825	0.028169	0.0704225	0.028169
Potri.016G079100.1	Chr16:6044811-6045328	70	potato_inhibit superfamily	response to wounding;	serine-type endopeptidase inhibitor activity;		secreted	LC	8.25263	397.467	0	0	0	0	6.45825	0.028169	0.0704225	0.028169
Potri.016G087200.3	Chr16:6936735-6943360	164		response to chitin; N-terminal protein myristoylation; amino acid transport;			secreted	MC	0	0	5.87695	77.7028	0	0	5.18752	0.0545455	0.0424242	0.0424242
Potri.016G100000.1	Chr16:9784804-9785721	59			protein binding;	AT5G02220.1	secreted	MC	0	0	0	0	1.75603	64.0373	8.91273	0.05	0.0333333	0.133333
Potri.016G104300.1	Chr16:10353074-10353978	116		lipid transport; proteolysis;	lipid binding; peptidase activity;		secreted	HC	0	0	0	0	53.6858	8.21822	7.95869	0.0683761	0.025641	0.0854701
Potri.016G106800.1	Chr16:10822523-10824517	178		transition metal ion transport;		AT3G54040.1	secreted	HC	0	0	0	0	0.419412	35.5821	4.29729	0.0558659	0.027933	0.0335196
Potri.016G108800.2	Chr16:11175147-11177173	178	PAR1 superfamily	transition metal ion transport;			secreted	HC	0	0	0	0	0.455666	20.1605	4.29729	0.0558659	0.027933	0.0335196
Potri.016G130700.1	Chr16:13318699-13320036	216	Tub_2 superfamily	response to stimulus;			secreted	MC	0	0	0	0	3.30147	386.863	7.07477	0.00460829	0.0460829	0.0691244
Potri.016G131400.1	Chr16:13464187-13465964	215	Tub_2 superfamily				secreted	MC	0	0	0	0	1.08614	18.6246	8.47464	0.00462963	0.0462963	0.0555556
Potri.016G131400.2	Chr16:13464187-13465438	215	Tub_2 superfamily				secreted	MC	0	0	0	0	12.5583	187.686	8.47464	0.00462963	0.0462963	0.0555556
Potri.016G131600.1	Chr16:13492459-13493821	201	Tub_2 superfamily				secreted	LC	0	0	0	0	11.1132	170.964	9.59766	0	0.049505	0.0742574
Potri.016G131700.1	Chr16:13494855-13496829	205	Tub_2 superfamily				secreted	MC	0	0	0	0	1.5265	138.061	8.66519	0.00970874	0.0485437	0.0825243
Potri.016G131800.1	Chr16:13503003-13504395	216	Tub_2 superfamily	response to stimulus;			secreted	MC	0	0	0	0	17.0939	350.949	9.48657	0.00460829	0.0460829	0.0829493
Potri.017G083000.1	Chr17:9992148-9993493	107	GASA superfamily	response to gibberellin stimulus; cell redox homeostasis;		AT5G15230.1	secreted	HC	0	0	0	0	130.245	16.4846	9.765	0.111111	0.0277778	0.12037
Potri.017G108500.1	Chr17:12490800-12491880	91		response to abiotic stimulus; reproduction; response to stress;			secreted	LC	95.753	6.58974	0	0	2.17329	209.99	9.69122	0	0	0.119565
Potri.018G007300.1	Chr18:528911-529709	67		regulation of plant-type hypersensitive response; heat acclimation; protein targeting to membrane; cellular membrane fusion; negative regulation of programmed cell death; endoplasmic reticulum unfolded protein response;		AT5G10695.1	secreted	MC	0	0	0	0	46.9829	374.517	8.27319	0.102941	0.0588235	0.0735294
Potri.018G010500.1	Chr18:755863-757108	53					secreted	HC	0	0	0	0	2.58261	34.7526	8.67769	0.0740741	0.0740741	0.037037
Potri.018G019800.5	Chr18:1505147-1507003	206	WRKY superfamily	defense response to bacterium; regulation of transcription, DNA-dependent; response to salicylic acid stimulus; regulation of defense response to virus by host; response to chitin; defense response to fungus;	sequence-specific DNA binding; sequence-specific DNA binding transcription factor activity;		secreted	LC	0	0	0	0	2.36599	92.2215	9.68922	0.0144928	0.0483092	0.115942
Potri.018G027800.8	Chr18:2214144-2217886	205	DUF4050 superfamily				secreted	MC	0	0	16.6327	0.0758857	0	0	10.2054	0.0291262	0.0582524	0.0679612
Potri.018G072100.1	Chr18:9346325-9346864	93					secreted	LC	0	0	0	0	7.59515	244.158	12.6001	0.0106383	0.117021	0.0851064
Potri.018G076800.1	Chr18:10238641-10239178	93					secreted	LC	0	0	0	0	7.43652	241.067	12.6001	0.0106383	0.117021	0.0851064
Potri.018G078800.1	Chr18:10444165-10445724	78					secreted	HC	0	0	0	0	12.8258	354.922	7.77876	0.0759494	0.0253165	0.0253165
Potri.018G101600.1	Chr18:12914694-12915679	130	DPBB_1 superfamily				secreted	HC	0	0	0	0	20.8929	132.727	9.11663	0.0534351	0.0687023	0.0458015
Potri.018G102000.1	Chr18:12941107-12942573	249	GATase	defense response; protein targeting to vacuole; glucosinolate metabolic process; cellular membrane fusion; Golgi vesicle transport;	peptidase activity; transferase activity;	AT2G23970.1	secreted	LC	0	0	0	0	0.153065	37.3959	4.923	0.032	0.036	0.076
Potri.018G146200.1	Chr18:16563295-16563725	114					secreted	HC	0	0	0.217303	21.7931	0	0	7.54816	0	0.0347826	0.0782609
Potri.019G016000.1	Chr19:1756547-1757089	116					secreted	MC	0	0	0	0	17.6687	1.08228	12.1226	0.00854701	0.0683761	0.0683761
Potri.019G016100.1	Chr19:1759266-1759602	106					secreted	HC	0	0	0	0	33.6012	3.58846	10.3425	0.00934579	0.102804	0.0280374
Potri.019G017300.1	Chr19:1985821-1986374	110					secreted	MC	0	0	0	0	27.9346	206.894	10.1184	0.018018	0.0630631	0.027027
Potri.019G059000.1	Chr19:9070114-9071350	76					secreted	MC	0	0	0	0	2.14648	46.6222	10.6625	0.0909091	0.103896	0.103896
Potri.019G095300.1	Chr19:12607926-12614802	99					secreted	LC	0	0	0	0	3.49218	22.6247	10.477	0.01	0.04	0.08
Potri.019G121800.1	Chr19:14997272-14998060	69					secreted	MC	0	0	0	0	24.4043	1693	4.83408	0	0.0285714	0.0285714
Potri.019G121900.1	Chr19:15000789-15001723	207	STI superfamily	proteolysis; negative regulation of endopeptidase activity;	endopeptidase inhibitor activity; peptidase activity;		secreted	HC	0	0	0	0	4.84257	1137.56	4.40082	0.0336538	0.0336538	0.0288462
Potri.019G122100.1	Chr19:15012024-15012697	207	STI superfamily	proteolysis; negative regulation of endopeptidase activity;	endopeptidase inhibitor activity; peptidase activity;		secreted	HC	0	0	0	0	0.507698	147.015	4.5071	0.0336538	0.0336538	0.0336538
Potri.019G124400.2	Chr19:15228052-15228882	202	STI superfamily	proteolysis; negative regulation of endopeptidase activity;	endopeptidase inhibitor activity; peptidase activity;		secreted	MC	0	0	0	0	8.08587	680.345	5.68771	0.0295567	0.0492611	0.0344828
Potri.019G124500.1	Chr19:15235963-15236806	207	STI superfamily	proteolysis; negative regulation of endopeptidase activity;	endopeptidase inhibitor activity; peptidase activity;		secreted	HC	0	0	0	0	2.01221	455.778	4.40082	0.0336538	0.0336538	0.0288462
Potri.019G124600.1	Chr19:15246505-15247381	202	STI superfamily	proteolysis; negative regulation of endopeptidase activity;	endopeptidase inhibitor activity; peptidase activity;		secreted	MC	0	0	0	0	24.824	480.455	7.30302	0.0295567	0.0492611	0.0394089
Potri.019G124700.1	Chr19:15250152-15251060	207	STI superfamily	proteolysis; negative regulation of endopeptidase activity;	endopeptidase inhibitor activity; peptidase activity;		secreted	HC	0	0	0	0	0.363946	104.562	4.42423	0.0336538	0.0336538	0.0336538
Potri.T011300.2	scaffold_25:81375-82238	75		defense response to fungus; killing of cells of other organism;			secreted	HC	0	0	0	0	40.59	0.641324	9.01815	0.105263	0.105263	0.0526316
Potri.T027800.1	scaffold_30:393725-394241	88		defense response;	ADP binding;		secreted	LC	0	0	0	0	0.657334	12.6557	3.19703	0.0224719	0	0
Potri.T043800.1	scaffold_41:135129-137486	186	WRKY superfamily	regulation of transcription, DNA-dependent;	sequence-specific DNA binding transcription factor activity; sequence-specific DNA binding;	AT5G13080.1	secreted	LC	0	0	0	0	9.58795	194.153	10.118	0.0106952	0.0534759	0.106952
Potri.T051400.1	scaffold_48:98024-98820	141					secreted	MC	0	0	0	0	14.6409	0.0687572	7.81721	0.0422535	0.0704225	0.0140845
Potri.T051500.1	scaffold_48:107111-107949	141					secreted	MC	0	0	0	0	14.758	0.0856281	7.81721	0.0422535	0.0704225	0.0140845
Potri.T089100.1	scaffold_109:69486-70073	76					secreted	MC	0	0	0	0	20.8921	155.69	4.53949	0.0649351	0.038961	0.025974
Potri.T101900.1	scaffold_146:63043-63648	154	Stress-antifung superfamily	response to abscisic acid stimulus;			secreted	MC	0	0	0	0	0.512852	11.6194	4.53119	0.0451613	0.0258065	0.0645161
Potri.T127400.1	scaffold_230:60141-60464	107	GRAS superfamily	regulation of transcription, DNA-dependent;			secreted	LC	0	0	0	0	8.72126	110.086	8.32906	0.037037	0.101852	0.0462963
Potri.T127600.1	scaffold_232:17419-17695	78					secreted	MC	0	0	0	0	9.7546	142.008	9.20667	0.0506329	0.0253165	0.0886076
Potri.T145400.1	scaffold_437:44584-45870	140	AAI_LTSS superfamily	lipid transport;	lipid binding;		secreted	HC	16.7552	166.092	0	0	20.1692	0.11237	8.90803	0.070922	0.0141844	0.0780142
Potri.T151800.1	scaffold_550:8808-9745	225	cupin_like superfamily	response to salt stress; oxidation-reduction process;	oxalate oxidase activity; nutrient reservoir activity; manganese ion binding;		secreted	HC	0	0	0	0	3.68128	35.9985	8.21936	0.00884956	0.0265487	0.0486726
Potri.T155100.1	scaffold_621:5902-7033	103	GASA superfamily			AT4G09600.1	secreted	HC	0	0	0	0	7.36765	162.027	9.14627	0.115385	0.0769231	0.0576923
Potri.T155100.2	scaffold_621:5903-6782	79	GASA superfamily				secreted	HC	0	0	0	0	0.717241	39.9529	8.98151	0.15	0.0875	0.05
Potri.T160900.1	scaffold_744:10228-14828	91					secreted	HC	15.1123	236.646	0	0	26.3501	145.612	9.51242	0.0543478	0.0434783	0.076087
Potri.T173200.1	scaffold_1233:4953-5747	210					secreted	LC	0	0	0	0	17.3967	117.455	10.3344	0	0.0331754	0.0473934
