# Supplementary material for: Populus trichocarpa encodes small, effector-like secreted proteins that are highly induced during mutualistic symbiosis
Source: Sci Rep. 2017 Mar 23;7:382. doi: 10.1038/s41598-017-00400-8 (PMC5428498; doi:10.1038/s41598-017-00400-8)
Supplement: Supplementary file 3 — Supplementary Table S5 [file 41598_2017_400_MOESM3_ESM.xls]

## Sheet: Table S4
Supplementary Table S5. Populus trichocarpa SSPs that have homologous genes in relatively closely related genus listed in Fig. 2.
Gene	A. thaliana	A. lyrata	G. raimondii	T. cacao	P. trichocarpa	G. max	F. vesca	E. grandis	V. vinifera	S. tuberosum	Z. mays	S. bicolor	O. sativa	B. distachyon	S. moellendorffii	P. patens
Potri.019G124600.1	0	0	2	5	20	10	1	0	4	3	0	0	0	0	0	0
Potri.019G124400.2	0	0	4	5	20	11	2	0	4	3	0	0	0	0	0	0
Potri.019G124700.1	0	0	4	4	20	9	2	0	4	2	0	0	0	0	0	0
Potri.019G124500.1	0	0	4	2	18	9	2	0	4	2	0	0	0	0	0	0
Potri.019G121900.1	0	0	4	3	19	11	2	0	4	2	0	0	0	0	0	0
Potri.019G122100.1	0	0	2	4	19	10	1	0	4	2	0	0	0	0	0	0
Potri.009G028300.1	3	3	5	10	18	7	6	2	5	2	0	2	2	1	0	0
Potri.006G212000.1	3	4	8	10	18	7	6	4	5	1	0	2	2	1	0	0
Potri.010G075800.1	3	3	5	10	18	7	6	3	5	1	0	2	2	1	0	0
CUFF.14845.1	3	3	5	10	18	7	6	3	5	1	0	2	2	2	0	0
Potri.016G078800.1	3	3	5	10	18	7	6	2	5	1	0	2	2	2	0	0
Potri.006G212200.1	3	3	8	10	18	7	6	2	5	0	0	2	2	1	0	0
Potri.016G079100.1	3	3	5	10	18	7	6	2	5	0	0	2	2	1	0	0
Potri.016G079000.1	3	3	7	10	18	7	6	4	5	0	0	2	2	1	0	0
Potri.016G078900.1	4	4	5	9	18	7	6	6	5	1	0	1	0	1	0	0
